# Supplementary material for: Membrane mediated toppling mechanism of the folate energy coupling factor transporter
Source: Nat Commun. 2020 Apr 9;11:1763. doi: 10.1038/s41467-020-15554-9 (PMC7145868; doi:10.1038/s41467-020-15554-9)
Supplement: Supplementary file 3 — Source Data [file 41467_2020_15554_MOESM3_ESM.xlsx]

## Sheet: figure 2b
	mean	SD
a	0.87	0.08
b	0.06	0.06
c	0.33	0.12
d	1	0
e	0.67	0.12
f	0.53	0.13
g	0.2	0.1
h	1	0

## Sheet: figure 4
PMF				Angle
distance	mean	SD		distance	mean	SD
0.91025	-134.944	17.3678		1	52.6	4.92
0.93075	-134.856	17.3704		1.05	53	4.93
0.95125	-134.823	17.3774		1.1	52.7	4.72
0.97175	-134.827	17.3808		1.2	52.2	4.43
0.99225	-134.868	17.364		1.3	51.7	4.61
1.01275	-134.962	17.3256		1.4	50	4.68
1.03325	-135.116	17.2659		1.5	47.3	5.67
1.05375	-135.3	17.1982		1.6	42.7	5.04
1.07425	-135.411	17.2		1.7	40.7	6.91
1.09475	-135.541	17.2222		1.8	37	5.93
1.11525	-135.733	17.2397		1.9	37.6	6.1
1.13575	-135.983	17.2487		2	35.7	4.09
1.15625	-136.209	17.2467		2.1	36.4	4.94
1.17675	-136.314	17.2417		2.2	36.4	6.06
1.19725	-136.415	17.2274		2.3	39.7	7.53
1.21775	-136.543	17.2096		2.4	41.2	7.49
1.23825	-136.673	17.1733		2.5	42	7.18
1.25875	-136.658	17.169		2.6	41.2	6.54
1.27925	-136.459	17.2135		2.7	42.1	6.46
1.29975	-136.169	17.2698		2.8	41.9	6.28
1.32025	-135.813	17.3239		2.9	42.4	6.76
1.34075	-135.386	17.3675		3	42.3	6.59
1.36125	-134.995	17.4486		3.1	42	6.49
1.38175	-134.644	17.5225		3.2	39.2	5.89
1.40225	-134.315	17.5662		3.3	38.5	5.81
1.42275	-133.996	17.5827		3.4	38.4	5.91
1.44325	-133.343	17.573		3.5	38.8	5.63
1.46375	-132.228	17.5242		3.6	39.7	5.92
1.48425	-130.984	17.4406		3.7	39.4	5.9
1.50475	-129.661	17.3228		3.8	40.1	5.73
1.52525	-128.325	17.2165		3.9	39.7	5.26
1.54575	-127.328	17.1454		4	40	4.97
1.56625	-126.464	16.9776		4.1	40.8	4.93
1.58675	-125.63	16.7272		4.2	41.3	5.06
1.60725	-124.953	16.3695		4.3	42.1	4.91
1.62775	-124.351	15.8703		4.4	42.7	4.9
1.64825	-123.229	15.4593		4.5	41.5	4.8
1.66875	-121.759	15.2587		4.6	41.7	5.24
1.68925	-120.305	15.0265		4.7	41.7	5.47
1.70975	-118.853	14.7346		4.8	41.9	6.37
1.73025	-117.327	14.5143		4.9	40.4	6.19
1.75075	-115.767	14.281		5	39.2	6.16
1.77125	-114.246	13.9498		5.1	38.3	5.64
1.79175	-112.813	13.4515		5.2	37.2	6.51
1.81225	-111.372	12.8111		5.3	35.2	6.59
1.83275	-109.424	12.4091		5.4	34.9	6.57
1.85325	-107.157	12.1952		5.5	34.5	6.37
1.87375	-104.887	11.8936		5.6	33.9	6.36
1.89425	-102.639	11.4783		5.7	33.6	6.38
1.91475	-100.596	11.2445		5.75	33.4	5.9
1.93525	-98.9752	11.2039		5.8	34.4	6.27
1.95575	-97.3543	11.1189
1.97625	-95.6326	11.0188
1.99675	-93.8394	10.9036
2.01725	-92.0317	10.7907
2.03775	-90.2798	10.6952
2.05825	-88.4907	10.5983
2.07875	-86.6514	10.4882
2.09925	-84.7662	10.3583
2.11975	-82.6777	10.1857
2.14025	-80.3165	10.0114
2.16075	-77.8945	9.83949
2.18125	-75.5261	9.61203
2.20175	-73.0806	9.23289
2.22225	-70.2034	8.41934
2.24275	-67.6735	7.59035
2.26325	-66.1247	6.86082
2.28375	-65.2006	6.17648
2.30425	-64.2452	5.65674
2.32475	-62.9175	5.30526
2.34525	-61.4163	5.10778
2.36575	-60.1643	4.92257
2.38625	-59.3056	4.70404
2.40675	-58.7361	4.49979
2.42725	-58.3015	4.31259
2.44775	-57.9596	4.14802
2.46825	-57.6955	4.02278
2.48875	-57.4762	3.89215
2.50925	-57.2972	3.75723
2.52975	-57.155	3.61546
2.55025	-57.0344	3.49345
2.57075	-56.9311	3.42179
2.59125	-56.8771	3.35225
2.61175	-56.8783	3.28556
2.63225	-56.9321	3.21472
2.65275	-56.8546	3.08464
2.67325	-56.5175	2.92781
2.69375	-56.1729	2.76451
2.71425	-55.8856	2.58163
2.73475	-55.6331	2.37669
2.75525	-55.3874	2.25173
2.77575	-55.1635	2.20878
2.79625	-54.9831	2.1772
2.81675	-54.8486	2.14901
2.83725	-54.7242	2.12435
2.85775	-54.4687	2.09185
2.87825	-54.1237	2.07523
2.89875	-53.8045	2.08141
2.91925	-53.523	2.11132
2.93975	-53.2225	2.13265
2.96025	-52.7502	2.0696
2.98075	-52.2236	1.9688
3.00125	-51.7263	1.85725
3.02175	-51.2397	1.7343
3.04225	-50.7563	1.58415
3.06275	-50.3222	1.40217
3.08325	-49.9509	1.19595
3.10375	-49.6323	0.964015
3.12425	-49.3814	0.702705
3.14475	-49.0465	0.601573
3.16525	-48.4407	0.635455
3.18575	-47.7828	0.692193
3.20625	-47.1344	0.744178
3.22675	-46.4831	0.785783
3.24725	-45.9686	0.784195
3.26775	-45.8233	0.705525
3.28825	-45.7794	0.648448
3.30875	-45.7749	0.621918
3.32925	-45.8223	0.607248
3.34975	-45.7069	0.535838
3.37025	-45.2533	0.678738
3.39075	-44.8208	0.962163
3.41125	-44.4734	1.25777
3.43175	-44.1943	1.5537
3.45225	-43.8479	1.69721
3.47275	-43.4322	1.67241
3.49325	-43.0713	1.64749
3.51375	-42.776	1.63552
3.53425	-42.5405	1.62092
3.55475	-42.3474	1.60511
3.57525	-42.1682	1.5861
3.59575	-42.0237	1.56471
3.61625	-41.9289	1.54066
3.63675	-41.8635	1.50726
3.65725	-41.6179	1.43018
3.67775	-41.2068	1.32241
3.69825	-40.8279	1.20717
3.71875	-40.4973	1.08686
3.73925	-40.1957	0.972908
3.75975	-39.8572	0.957045
3.78025	-39.5184	0.998573
3.80075	-39.215	1.034
3.82125	-38.9539	1.06356
3.84175	-38.6994	1.0785
3.86225	-38.3842	1.04223
3.88275	-38.0509	0.986708
3.90325	-37.7394	0.927768
3.92375	-37.4598	0.861755
3.94425	-37.1563	0.82739
3.96475	-36.7657	0.836415
3.98525	-36.3763	0.852855
4.00575	-36.0408	0.867995
4.02625	-35.7518	0.883548
4.04675	-35.4141	0.910453
4.06725	-34.9441	0.944745
4.08775	-34.4808	0.972035
4.10825	-34.0525	1.00896
4.12875	-33.6673	1.0456
4.14925	-33.2434	1.06735
4.16975	-32.7536	1.07063
4.19025	-32.279	1.07816
4.21075	-31.835	1.09382
4.23125	-31.4203	1.10501
4.25175	-30.9503	1.09696
4.27225	-30.4328	1.06599
4.29275	-29.9325	1.03052
4.31325	-29.4667	0.991063
4.33375	-29.0037	0.95253
4.35425	-28.4227	0.962435
4.37475	-27.7846	0.991478
4.39525	-27.1817	1.0032
4.41575	-26.6105	1.01458
4.43625	-26.023	1.03199
4.45675	-25.2963	1.0583
4.47725	-24.549	1.08071
4.49775	-23.8315	1.10333
4.51825	-23.1349	1.12771
4.53875	-22.5015	1.13888
4.55925	-22.1257	1.12825
4.57975	-21.8823	1.10584
4.60025	-21.6643	1.07787
4.62075	-21.5049	1.05978
4.64125	-21.2082	1.01648
4.66175	-20.4679	0.922676
4.68225	-19.6291	0.826674
4.70275	-18.8698	0.726076
4.72325	-18.1689	0.623438
4.74375	-17.4582	0.554656
4.76425	-16.7291	0.54815
4.78475	-16.0574	0.548164
4.80525	-15.4447	0.547816
4.82575	-14.8987	0.687247
4.84625	-14.3347	0.712727
4.86675	-13.7202	0.519282
4.88725	-13.1505	0.33819
4.90775	-12.6375	0.198534
4.92825	-12.1813	0.083729
4.94875	-11.661	0.098403
4.96925	-11.0435	0.045244
4.98975	-10.4337	0.045244
4.99167	-10.3837	0.045244
5.00833	-9.90391	0.045244
5.025	-9.43497	0.045244
5.04167	-8.87988	0.045244
5.05833	-8.20446	0.045244
5.075	-7.52113	0.045244
5.09167	-6.8367	0.045244
5.10833	-6.16029	0.045244
5.125	-5.48133	0.045244
5.14167	-4.79395	0.045244
5.15833	-4.20131	0.045244
5.175	-3.95968	0.045244
5.19167	-3.96238	0.045244
5.20833	-3.94206	0.045244
5.225	-3.8302	0.045244
5.24167	-3.42008	0.045244
5.25833	-2.93885	0.045244
5.275	-2.51252	0.045244
5.29167	-2.15448	0.045244
5.30833	-1.84739	0.045244
5.325	-1.5883	0.045244
5.34167	-1.38244	0.045244
5.35833	-1.22147	0.045244
5.375	-1.10703	0.045244
5.39167	-1.07355	0.045244
5.40833	-1.15433	0.045244
5.425	-1.02923	0.045244
5.44167	-0.85796	0.045244
5.45833	-0.71978	0.045244
5.475	-0.57534	0.045244
5.49167	-0.46491	0.045244
5.50833	-0.37679	0.045244
5.525	-0.32461	0.045244
5.54167	-0.27058	0.045244
5.55833	-0.19759	0.045244
5.575	-0.09337	0.045244
5.59167	0	0.045244
5.60833	0.079439	0.045244
5.625	0.125408	0.045244
5.64167	0.151866	0.045244
5.65833	0.164392	0.045244
5.675	0.178168	0.045244
5.69167	0.239521	0.045244
5.70833	0.28821	0.045244
5.725	0.262396	0.045244
5.74167	0.313973	0.045244
5.75833	0.414057	0.045244
5.775	0.562004	0.045244
5.79167	0.641312	0.045244

## Sheet: figure 5 a
	sample						benchmark
	activity (pmol substrate / ug protein / minute)						activity (pmol substrate / ug protein / minute)					ratio (mean of sample / mean of benchmark)	sd of ratio (sqrt((sd(sample)/mean(sample))^2 + (sd(benchmark)/mean(benchmark))^2)
EcoliPC	0.18	0.194868	0.151088	0.191779			0.18	0.194868	0.151088	0.191779		1	0.157265
DO	0.0809344	0.100135	0.0752805	0.042162			0.18	0.194868	0.151088	0.191779		0.415909	0.14214
PO	0.014943	0.01373	0.00743802	0.0104656			0.247949	0.240751	0.240247	0.237304		0.0482035	0.0140295
ADP	0.00926563	0.00424	1.00936e-16	0.00410119			0.18	0.194868	0.151088	0.191779		0.0245311	0.0213113
raw data (counts per minute)
	time	cpm	cpm	cpm	cpm			time	cpm	cpm	cpm	cpm
EcoliPC	0	336	286	349	260		EcoliPC	0	336	286	349	260
	1	925	1612	1147	1472			1	925	1612	1147	1472
	2	1399	1891	1412	1839			2	1399	1891	1412	1839
	3	1672	2234	1801	2027			3	1672	2234	1801	2027
	4	2325	2614	2036	2537			4	2325	2614	2036	2537
	total	5250	5417	5332	5328			total	5250	5417	5332	5328
DO	0	289	234	191	300		EcoliPC	0	336	286	349	260
	1	456	781	606	704			1	925	1612	1147	1472
	2	703	998	810	848			2	1399	1891	1412	1839
	3	859	1117	917	925			3	1672	2234	1801	2027
	4	997	1360	1042	757			4	2325	2614	2036	2537
	total	4495	5169	5348	5384			total	5250	5417	5332	5328
PO	0	146	175	165	161		EcoliPC	0	154	164	270	177
	1	233	230	303	272			1	881	961	1039	1109
	2	302	297	260	311			2	1391	1462	1615	1601
	3	242	288	298	242			3	1897	1989	2124	1909
	4	312	296	253	294			4	2397	2344	2545	2382
	total	4564	4370	4598	4510			total	4438	4476	4691	4391
ADP	0	177	194	370	233		EcoliPC	0	336	286	349	260
	1	174	197	210	211			1	925	1612	1147	1472
	2	193	230	204	207			2	1399	1891	1412	1839
	3	179	245	242	252			3	1672	2234	1801	2027
	4	289	223	354	266			4	2325	2614	2036	2537
	total	4943	5000	5008	5218			total	5250	5417	5332	5328

## Sheet: figure 5 b
	sample						benchmark
	activity (pmol substrate / ug protein / minute)						activity (pmol substrate / ug protein / minute)					ratio (mean of sample / mean of benchmark)	sd of ratio (sqrt((sd(sample)/mean(sample))^2 + (sd(benchmark)/mean(benchmark))^2)
PE 54	0.072052	0.105966	0.097009	0.0769728			0.299732	0.313082	0.335865	0.316107		0.278308	0.0526546
PE 27	0.0388298	0.0440254	0.0563907	0.0269318			0.299732	0.313082	0.335865	0.316107		0.131388	0.0391186
PE 00	0.00716497	0.00876827	0.00682294	0.00611805			0.299732	0.313082	0.335865	0.316107		0.0228294	0.00370624
ADP	0.0197244	0.0140021	0.00438952	0.0112007			0.299732	0.313082	0.335865	0.316107		0.00561573	0.00698105
raw data (counts per minute)
	time	cpm	cpm	cpm	cpm			time	cpm	cpm	cpm	cpm
PE 54	0	131	134	128	153		EcoliPC	0	152	178	174	129
	1	505	799	873	576			1	988	1369	2127	1482
	2	515	873	957	712			2	1718	2195	2866	2037
	3	750	1235	1044	833			3	2328	2581	3159	2697
	4	867	1146	1275	917			4	2842	3156	3528	3167
	total	4766	4643	5082	4638			total	4484	4579	4609	4613
								time	cpm	cpm	cpm	cpm
PE 27	0	123	176	193	159		EcoliPC	0	152	178	174	129
	1	297	396	523	488			1	988	1369	2127	1482
	2	455	561	612	464			2	1718	2195	2866	2037
	3	451	508	639	470			3	2328	2581	3159	2697
	4	484	657	799	493			4	2842	3156	3528	3167
	total	4512	4879	4710	4827			total	4484	4579	4609	4613
								time	cpm	cpm	cpm	cpm
PE 00	0	150	174	134	156		EcoliPC	0	152	178	174	129
	1	194	236	336	181			1	988	1369	2127	1482
	2	224	271	206	223			2	1718	2195	2866	2037
	3	230	222	325	227			3	2328	2581	3159	2697
	4	213	286	221	204			4	2842	3156	3528	3167
	total	4522	4790	4778	4642			total	4484	4579	4609	4613
								time	cpm	cpm	cpm	cpm
ADP	0	125	152	148	132		EcoliPC	0	152	178	174	129
	1	149	239	241	197			1	988	1369	2127	1482
	2	299	278	241	219			2	1718	2195	2866	2037
	3	343	277	198	261			3	2328	2581	3159	2697
	4	257	297	221	232			4	2842	3156	3528	3167
	total	4644	4685	4693	4714			total	4484	4579	4609	4613

## Sheet: supplementary figure 7 a
coomassie stained gel
	Lane 1	xx
	Lane 2	xx
	Lane 3	PageRuler™ Plus Prestained Protein Ladder, 10 to 250 kDa, thermo fisher, 26619. Molecular Weight: 250, 130, 100, 70, 55, 35, 25, 15, 10 kDa
	Lane 4	xx
	Lane 5	xx
	Lane 6	ADP
	Lane 7	xx
	Lane 8	xx
	Lane 9	DO
	Lane 10	PO
	Lane 11	EcoliPC
	Lane 12	xx
	Lane 13	xx
	Lane 14	xx
	Lane 15	xx

## Sheet: supplementary figure 7 b
coomassie stained gel
	Lane 1	xx
	Lane 2	xx
	Lane 3	PageRuler™ Plus Prestained Protein Ladder, 10 to 250 kDa, thermo fisher, 26619. Molecular Weight: 250, 130, 100, 70, 55, 35, 25, 15, 10 kDa
	Lane 4	PE 54
	Lane 5	PE 27
	Lane 6	PE 00
	Lane 7	xx
	Lane 8	xx
	Lane 9	EcoliPC
	Lane 10	ADP
	Lane 11	xx
	Lane 12	xx
	Lane 13	xx
	Lane 14	xx
	Lane 15	xx

## Sheet: supplementary figure 7 c
coomassie stained gel
	Lane 1	xx
	Lane 2	PageRuler™ Plus Prestained Protein Ladder, 10 to 250 kDa, thermo fisher, 26619. Molecular Weight: 250, 130, 100, 70, 55, 35, 25, 15, 10 kDa
	Lane 3	PG 00
	Lane 4	PG 12.5
	Lane 5	PG 25
	Lane 6	PG 37.5
	Lane 7	xx
	Lane 8	EcoliPC
	Lane 9	ADP
	Lane 10	xx
	Lane 11	xx
	Lane 12	xx
	Lane 13	xx
	Lane 14	xx
	Lane 15	xx

## Sheet: supplementary figure 8 a
	sample					benchmark
	activity (pmol substrate / ug protein / minute)					activity (pmol substrate / ug protein / minute)					ratio (mean of sample / mean of benchmark)	sd of ratio (sqrt((sd(sample)/mean(sample))^2 + (sd(benchmark)/mean(benchmark))^2)
DO_min	0.0809344	0.100135	0.0752805	0.042162		0.18	0.194868	0.151088	0.191779		0.415909	0.14214
DO_plus	0.0402812	0.0723573	0.0354495	0.0554057		0.18	0.194868	0.151088	0.191779		0.283522	0.0980295
	Welch Two Sample t-test
	p-value = 0.1623
DO_min	0	289	234	191	300		EcoliPC	0	336	286	349	260
	1	456	781	606	704			1	925	1612	1147	1472
	2	703	998	810	848			2	1399	1891	1412	1839
	3	859	1117	917	925			3	1672	2234	1801	2027
	4	997	1360	1042	757			4	2325	2614	2036	2537
	total	4495	5169	5348	5384			total	5250	5417	5332	5328
DO_plus	0	242	230	237	237		EcoliPC	0	336	286	349	260
	1	408	583	482	595			1	925	1612	1147	1472
	2	493	689	559	628			2	1399	1891	1412	1839
	3	550	863	644	802			3	1672	2234	1801	2027
	4	701	1050	639	842			4	2325	2614	2036	2537
	total	5263	5307	5450	5115			total	5250	5417	5332	5328

## Sheet: supplementary figure 8 b
	sample					benchmark
	activity (pmol substrate / ug protein / minute)					activity (pmol substrate / ug protein / minute)					ratio (mean of sample / mean of benchmark)	sd of ratio (sqrt((sd(sample)/mean(sample))^2 + (sd(benchmark)/mean(benchmark))^2)
PG 00	0.0910956	0.0786517	0.067321	0.0572434		0.247949	0.240751	0.240247	0.237304		0.304591	0.0606656
PG 12.5	0.0644945	0.0495567	0.100513	0.0518762		0.247949	0.240751	0.240247	0.237304		0.275747	0.0975677
PG 25	0.141719	0.136506	0.0825038	0.0557414		0.247949	0.240751	0.240247	0.237304		0.431017	0.173699
PG 37.5	0.0393722	0.0410791	0.0356828	0.0225268		0.247949	0.240751	0.240247	0.237304		0.143504	0.0348764
ADP	0.000130862	0.00373183	0.00138362	0.000179897		0.247949	0.240751	0.240247	0.237304		0.00561573	0.00698105
raw data (counts per minute)
	time	cpm	cpm	cpm	cpm			time	cpm	cpm	cpm	cpm
PG 00	0	120	171	202	192		EcoliPC	0	154	164	270	177
	1	321	489	365	442			1	881	961	1039	1109
	2	615	763	500	589			2	1391	1462	1615	1601
	3	814	762	646	638			3	1897	1989	2124	1909
	4	917	927	816	745			4	2397	2344	2545	2382
	total	4582	4539	4483	4549			total	4438	4476	4691	4391
PG 12.5	0	161	230	143	207		EcoliPC	0	154	164	270	177
	1	389	489	430	324			1	881	961	1039	1109
	2	493	526	607	484			2	1391	1462	1615	1601
	3	618	651	1363	588			3	1897	1989	2124	1909
	4	769	708	754	628			4	2397	2344	2545	2382
	total	4481	4512	4288	4264			total	4438	4476	4691	4391
PG 25	0	178	165	289	163		EcoliPC	0	154	164	270	177
	1	538	646	560	480			1	881	961	1039	1109
	2	858	984	719	603			2	1391	1462	1615	1601
	3	1164	1126	962	678			3	1897	1989	2124	1909
	4	1386	1359	1037	689			4	2397	2344	2545	2382
	total	4293	4202	4601	4485			total	4438	4476	4691	4391
PG 37.5	0	147	169	185	173		EcoliPC	0	154	164	270	177
	1	357	351	389	285			1	881	961	1039	1109
	2	383	661	425	354			2	1391	1462	1615	1601
	3	523	483	471	355			3	1897	1989	2124	1909
	4	503	556	549	364			4	2397	2344	2545	2382
	total	4460	4411	4540	4013			total	4438	4476	4691	4391
ADP	0	133	165	200	118		EcoliPC	0	154	164	270	177
	1	224	185	195	253			1	881	961	1039	1109
	2	199	205	227	165			2	1391	1462	1615	1601
	3	169	197	350	203			3	1897	1989	2124	1909
	4	162	202	138	145			4	2397	2344	2545	2382
	total	4585	4609	4481	4447			total	4438	4476	4691	4391
